# Supplementary material for: A synthetic metabolic network for physicochemical homeostasis
Source: Nat Commun. 2019 Sep 18;10:4239. doi: 10.1038/s41467-019-12287-2 (PMC6751199; doi:10.1038/s41467-019-12287-2)
Supplement: Supplementary file 4 — Source Data [file 41467_2019_12287_MOESM4_ESM.xlsx]

## Sheet: Figure 2d inset
Raw Data	Time (min)	0 mV ΔΨ (1)	0 mV ΔΨ (2)		120 mV ΔΨ (1)	120 mV ΔΨ (2)
	0.333	1172	1353		1733	1501
CPM from 14C-arg	0.666	2087	1829		1709	1929
taken up by vesicles	1	2317	2333		2087	2382
	2	2849	3286		2960	3491
Total counts for	TC	19541	19033		18931	18383
1 nmol 14C-arg	TC	19270	19325		19305	18738
	Avg TC x4	77622	76716		76472	74242
Parameters	1	nmol Arg / timepoint
	0.0010101	mg ArcD2 / timepoint
Calculations	Time (min)	0 mV ΔΨ (1)	0 mV ΔΨ (2)		120 mV ΔΨ (1)	120 mV ΔΨ (2)
	0.333	14.9478	17.4601		22.4353	20.0155
Unit: µmol x mg-1	0.666	26.6178	23.6028		22.1246	25.7228
	1	29.5513	30.1068		27.0181	31.7634
	2	36.3365	42.405		38.3199	46.5517
Averaging	Time (min)	0 mV ΔΨ Average	0 mV ΔΨ St. Dev.	120 mV ΔΨ Average	120 mV ΔΨ St. Dev.
	0.333	16.204	1.77646	21.2254	1.71104
	0.666	25.1103	2.13198	23.9237	2.54431
	1	29.829	0.392777	29.3908	3.35543
	2	39.3707	4.29108	42.4358	5.82074
Fitting
Results		0 mV ΔΨ	120 mV ΔΨ
Unit:	Slope	12.6	13.2
µmol x min-1 x mg-1	S.E.	1.64	0.53

## Sheet: Figure 2e inset
Raw Data	Time (min)	0 mV ΔΨ (1)	0 mV ΔΨ (2)		40 mV ΔΨ		80 mV ΔΨ		120 mV ΔΨ (1)	120 mV ΔΨ (2)
	1	499	603		619		1272		1281	1512
CPM from 14C-arg	2	530	703						1745	2159
taken up by vesicles	3	705	650		833		1835		2562	2415
	4	746	1125						3010	3194
	5	986	993		1219		2582		2947	3149
	10	1570	1524		1543		3618		3882	5130
Total counts for	TC	19033	19235		19081		17885		18448	18383
1 nmol 14C-arg	TC	19325	18718						18726	18738
	Avg TC x4	76716	75906		76324		71540		74348	74242
Parameters	1	nmol Arg / timepoint
	0.0010101	mg ArcD2 / timepoint
Calculations	Time (min)	0 mV ΔΨ (1)	0 mV ΔΨ (2)		40 mV ΔΨ		80 mV ΔΨ		120 mV ΔΨ (1)	120 mV ΔΨ (2)
	1	6.43947	7.8646		8.02906		17.6025		17.0575	20.1622
Unit: µmol x mg-1	2	6.83951	9.16884						23.236	28.7898
	3	9.09784	8.47759		10.8049		25.3935		34.115	32.2035
	4	9.62694	14.6728						40.0804	42.5913
	5	12.7241	12.9512		15.8117		35.7308		39.2415	41.9912
	10	20.2604	19.8767		20.0143		50.0674		51.6918	68.4074
Averaging	Time (min)	0 mV ΔΨ Average	0 mV ΔΨ St. Dev.	40 mV ΔΨ	80 mV ΔΨ	120 mV ΔΨ Average	120 mV ΔΨ St. Dev.
	1	7.15203	1.00772	8.02906	17.6025	18.6098	2.19534
	2	8.00418	1.64708			26.0129	3.92711
	3	8.78772	0.438583	10.8049	25.3935	33.1592	1.35164
	4	12.1498	3.56793			41.3358	1.77542
	5	12.8376	0.160568	15.8117	35.7308	40.6164	1.9443
	10	20.0686	0.271353	20.0143	50.0674	60.0496	11.8197
Fitting
Results		0 mV ΔΨ	40 mV ΔΨ	80 mV ΔΨ	120 mV ΔΨ
Unit:	Slope	1.58	1.34	3.61	4.2
µmol x min-1 x mg-1	S.E.	0.16	0.22	0.32	0.34

## Sheet: Figure 6b - ArcA
Raw Data	Forward Reading of Plate 1														Reverse Reading of Plate 1
		1	2	3	4	5	6	7	8	9	10	11	12			1	2	3	4	5	6	7	8	9	10	11	12
Absorbance at 540 nm (AU)	A	0.075	0.127	0.224	0.313	0.41	0.925	0.11	0.176	0.296	0.376	0.465	0.983		A	0.079	0.13	0.231	0.322	0.415	0.988	0.115	0.181	0.299	0.382	0.469	0.931
	B	0.083	0.131	0.237	0.331	0.396	0.513	0.12	0.188	0.316	0.408	0.49	0.534		B	0.084	0.131	0.236	0.327	0.393	0.52	0.12	0.191	0.307	0.408	0.492	0.516
	C	0.073	0.109	0.188	0.253	0.33	0.285	0.113	0.17	0.279	0.374	0.471	0.298		C	0.068	0.103	0.182	0.246	0.32	0.276	0.105	0.163	0.269	0.369	0.465	0.279
	D	0.067	0.106	0.187	0.26	0.317	0.157	0.103	0.164	0.276	0.375	0.474	0.155		D	0.065	0.098	0.182	0.246	0.312	0.15	0.1	0.159	0.271	0.37	0.475	0.152
	E	0.092	0.151	0.303	0.414	0.495	0.096	0.101	0.167	0.281	0.389	0.466	0.097		E	0.094	0.154	0.305	0.415	0.498	0.096	0.103	0.169	0.288	0.391	0.471	0.099
	F	0.088	0.151	0.299	0.416	0.501	0.07	0.144	0.251	0.421	0.509	0.516	0.07		F	0.095	0.159	0.305	0.426	0.508	0.074	0.15	0.256	0.425	0.508	0.521	0.081
	G	0.084	0.132	0.255	0.368	0.448	0.062	0.127	0.209	0.36	0.474	0.524	0.073		G	0.082	0.134	0.256	0.359	0.449	0.06	0.127	0.204	0.357	0.469	0.511	0.06
	H	0.079	0.125	0.253	0.348	0.426	0.038	0.122	0.207	0.371	0.475	0.499	0.043		H	0.073	0.119	0.247	0.342	0.413	0.038	0.116	0.201	0.36	0.463	0.488	0.037
	Forward Reading of Plate 2														Reverse Reading of Plate 2
		1	2	3	4	5	6	7	8	9	10	11	12			1	2	3	4	5	6	7	8	9	10	11	12
	I	0.042	0.061	0.067	0.086	0.116	0.946	0.048	0.055	0.081	0.12	0.16	0.963		I	0.053	0.057	0.07	0.091	0.118	0.971	0.052	0.059	0.085	0.134	0.167	0.938
	J	0.051	0.06	0.075	0.097	0.124	0.524	0.061	0.069	0.091	0.127	0.168	0.509		J	0.053	0.063	0.077	0.097	0.124	0.531	0.063	0.071	0.094	0.126	0.167	0.504
	K	0.058	0.067	0.092	0.119	0.157	0.296	0.07	0.077	0.112	0.162	0.214	0.272		K	0.052	0.061	0.083	0.112	0.148	0.284	0.061	0.068	0.113	0.152	0.207	0.294
	L	0.049	0.063	0.089	0.113	0.153	0.149	0.058	0.071	0.11	0.158	0.211	0.158		L	0.051	0.058	0.088	0.109	0.153	0.157	0.056	0.067	0.115	0.153	0.206	0.147
	M	0.047	0.057	0.081	0.121	0.151	0.096	0.069	0.077	0.125	0.179	0.238	0.098		M	0.047	0.059	0.082	0.122	0.153	0.102	0.065	0.08	0.127	0.183	0.241	0.1
	N	0.053	0.059	0.082	0.115	0.153	0.076	0.062	0.081	0.126	0.18	0.245	0.064		N	0.062	0.064	0.089	0.121	0.16	0.068	0.067	0.087	0.133	0.186	0.26	0.063
	O	0.062	0.075	0.11	0.153	0.203	0.068	0.078	0.112	0.183	0.258	0.34	0.063		O	0.059	0.077	0.108	0.152	0.202	0.069	0.076	0.108	0.181	0.265	0.337	0.068
	P	0.051	0.069	0.103	0.146	0.194	0.041	0.071	0.101	0.178	0.249	0.341	0.032		P	0.047	0.062	0.101	0.14	0.188	0.037	0.065	0.101	0.172	0.24	0.323	0.039
	Forward Reading of Plate 3														Reverse Reading of Plate 3
		1	2	3	4	5	6	7	8	9	10	11	12			1	2	3	4	5	6	7	8	9	10	11	12
	Q	0.08	0.16	0.215	0.224	0.196	0.349	0.087	0.157	0.207	0.213	0.219	0.389		Q	0.086	0.163	0.216	0.228	0.199	0.345	0.09	0.159	0.207	0.215	0.221	0.396
	R	0.094	0.172	0.226	0.238	0.213	0.196	0.098	0.18	0.224	0.242	0.235	0.228		R	0.097	0.171	0.225	0.236	0.21	0.195	0.097	0.176	0.22	0.231	0.237	0.234
	S	0.111	0.205	0.227	0.236	0.214	0.112	0.111	0.209	0.224	0.226	0.233	0.124		S	0.105	0.196	0.218	0.227	0.205	0.103	0.104	0.199	0.215	0.214	0.229	0.113
	T	0.104	0.191	0.23	0.233	0.22	0.061	0.103	0.198	0.219	0.218	0.217	0.062		T	0.105	0.185	0.223	0.226	0.212	0.058	0.098	0.193	0.212	0.213	0.209	0.06
	U	0.058	0.113	0.214	0.221	0.191	0.047	0.048	0.063	0.1	0.151	0.187	0.046		U	0.067	0.115	0.217	0.216	0.194	0.043	0.051	0.066	0.103	0.149	0.191	0.044
	V	0.062	0.121	0.211	0.215	0.205	0.042	0.051	0.067	0.104	0.153	0.193	0.043		V	0.068	0.125	0.219	0.22	0.212	0.044	0.06	0.072	0.108	0.157	0.197	0.042
	W	0.074	0.133	0.226	0.224	0.208	0.04	0.061	0.089	0.143	0.213	0.2	0.036		W	0.073	0.133	0.226	0.236	0.208	0.034	0.061	0.086	0.143	0.21	0.199	0.034
	X	0.062	0.112	0.215	0.208	0.19	0.034	0.058	0.081	0.141	0.196	0.189	0.03		X	0.057	0.104	0.207	0.201	0.183	0.033	0.052	0.075	0.132	0.19	0.181	0.028
Parameters 1	Plate 1					Plate 2					Plate 3
	A1-B5	300 mM Kpi + 200 mM GB (5 hr)				I1-J5	50 mM Kpi + 0 mM GB (5 hr)				Q1-R5	300 mM Kpi + 200 mM GB (0 hr)
Red = Not	C1-D5	300 mM Kpi + 0 mM GB (5 hr)				K1-L5	50 mM Kpi + 200 mM GB (5 hr)				S1-T5	300 mM Kpi + 0 mM GB (0 hr)
analyzed here	E1-F5	300 mM Kpi + 200 mM GB (3 hr)				M1-N5	50 mM Kpi + 0 mM GB (3 hr)				U1-V5	50 mM Kpi + 200 mM GB (0 hr)
	G1-H5	300 mM Kpi + 0 mM GB (3 hr)				O1-P5	50 mM Kpi + 200 mM GB (3 hr)				W1-X5	50 mM Kpi + 0 mM GB (0 hr)
	A7-B11	300 mM Kpi + 200 mM GB (1 hr)				I7-J11	50 mM Kpi + 0 mM GB (1 hr)				Q7-R11	300 mM Kpi + 200 mM GB (1 hr)
	C7-D11	300 mM Kpi + 0 mM GB (1 hr)				K7-L11	50 mM Kpi + 200 mM GB (1 hr)				S7-T11	300 mM Kpi + 0 mM GB (1 hr)
	E7-F11	300 mM Kpi + 200 mM GB (0 hr)				M7-N11	50 mM Kpi + 0 mM GB (0 hr)				U7-V11	50 mM Kpi + 200 mM GB (1 hr)
	G7-H11	300 mM Kpi + 0 mM GB (0 hr)				O7-P11	50 mM Kpi + 200 mM GB (0 hr)				W7-X11	50 mM Kpi + 0 mM GB (1 hr)
	A6-H6	Calibration curve				I6-P6	Calibration curve				Q6-X6	Calibration curve
	A12-H12	Calibration curve				I12-P12	Calibration curve				Q12-X12	Calibration curve
	Timepoints = 0.5, 1, 2, 3, 4 min
	Calibration curve = 12.5, 6.25, 3.13, 1.56, 0.78, 0.39, 0.20, 0 nmol citrulline
Averaging & St. Dev.	Time (min)	P1, G7-H11		P2, M7-N11		P3, S1-T5		P3, W1-X5			Citrulline (nmol)	P1		P2		P3
	0.5	0.123	0.00522813	0.06575	0.00298608	0.10625	0.00320156	0.0665	0.00834666		12.5	0.95675	0.0333504	0.9545	0.0151548	0.36975	0.0264748
Red = excluded	1	0.20525	0.0035	0.08125	0.00419325	0.19425	0.00846069	0.1205	0.0147986		6.25	0.52075	0.00928709	0.517	0.0126227	0.21325	0.0206458
from fitting	2	0.362	0.00616441	0.12775	0.00359398	0.2245	0.00519615	0.2185	0.00925563		3.125	0.2845	0.00974679	0.2865	0.011	0.113	0.00860233
	3	0.47025	0.0055	0.182	0.00316228	0.2305	0.00479583	0.21725	0.0157771		1.5625	0.1535	0.00310913	0.15275	0.00556028	0.06025	0.00170783
	4	0.5055	0.0155027	0.246	0.00976388	0.21275	0.00618466	0.19725	0.0127377		0.78125	0.097	0.00141421	0.099	0.00258199	0.045	0.00182574
											0.390625	0.07375	0.00518813	0.06775	0.00590903	0.04275	0.000957427
											0.195312	0.06375	0.00623832	0.067	0.00270801	0.036	0.00282843
											0	0.039	0.00270801	0.03725	0.00386221	0.03125	0.00275379
Fitting
Unit: AU x min-1
Unit: AU x nmol-1
Parameters 2	Plate 1, Plate 2:		0.005027	mg ArcA		Reaction volume:		0.05	ml
	Plate 3:		0.023809	mg ArcA
Results		P1, G7-H11	P2, M7-N11	P3, S1-T5	P3, W1-X5
		= 300 mM Kpi	= 50 mM Kpi	= 300 mM Kpi	= 50 mM Kpi			P1	P2	P3
	Slope	0.14	0.047	0.062	0.101		Slope	0.073	0.073	0.027
	S.E.	0.01	0.003	0.04	0.003		S.E.	0.001	0.001	0.001
Calculations	300 Kpi (1)	50 Kpi (1)	300 Kpi (2)	50 Kpi (2)
Activity (nmol x min-1 x mg-1)	7630.03	2561.51	1928.93	3142.29
Activity (µmol x min-1 x mg-1)	7.63003	2.56151	1.92893	3.14229
Averaging	300 Kpi	50 Kpi
Activity (µmol x min-1 x mg-1)	4.77948	2.8519
St. Dev.	2.85055	0.290391

## Sheet: Figure 6b - ArcB
Raw Data	Forward Reading of Plate 1														Reverse Reading of Plate 1
		1	2	3	4	5	6	7	8	9	10	11	12			1	2	3	4	5	6	7	8	9	10	11	12
Absorbance at 540 nm (AU)	A	0.065	0.062	0.068	0.074	0.081	0.895	0.078	0.111	0.171	0.232	0.274	0.861		A	0.069	0.068	0.073	0.079	0.086	0.854	0.081	0.115	0.176	0.24	0.281	0.88
	B	0.071	0.073	0.079	0.085	0.093	0.493	0.088	0.122	0.169	0.225	0.279	0.489		B	0.073	0.074	0.08	0.088	0.092	0.488	0.087	0.119	0.168	0.224	0.279	0.494
	C	0.067	0.072	0.077	0.085	0.088	0.276	0.093	0.118	0.166	0.217	0.268	0.28		C	0.06	0.063	0.07	0.075	0.083	0.282	0.087	0.109	0.159	0.216	0.261	0.277
	D	0.068	0.065	0.071	0.083	0.081	0.162	0.081	0.114	0.158	0.205	0.256	0.15		D	0.058	0.065	0.065	0.086	0.075	0.156	0.075	0.107	0.153	0.21	0.251	0.155
	E	0.071	0.072	0.091	0.11	0.128	0.094	0.086	0.126	0.196	0.264	0.339	0.097		E	0.076	0.074	0.092	0.111	0.129	0.097	0.088	0.127	0.2	0.271	0.345	0.095
	F	0.068	0.073	0.091	0.102	0.122	0.071	0.088	0.128	0.192	0.254	0.343	0.072		F	0.078	0.078	0.096	0.109	0.128	0.073	0.093	0.133	0.2	0.262	0.352	0.07
	G	0.073	0.077	0.094	0.117	0.127	0.058	0.091	0.129	0.188	0.23	0.307	0.056		G	0.077	0.077	0.093	0.113	0.126	0.055	0.093	0.129	0.187	0.233	0.304	0.059
	H	0.078	0.077	0.086	0.1	0.12	0.038	0.091	0.118	0.178	0.222	0.29	0.032		H	0.072	0.073	0.081	0.097	0.116	0.036	0.081	0.114	0.173	0.214	0.278	0.034
	Forward Reading of Plate 2														Reverse Reading of Plate 2
		1	2	3	4	5	6	7	8	9	10	11	12			1	2	3	4	5	6	7	8	9	10	11	12
	I	0.072	0.092	0.131	0.172	0.219	0.886	0.139	0.248	0.464	0.638	0.742	0.857		I	0.077	0.098	0.137	0.178	0.227	0.894	0.145	0.26	0.471	0.646	0.755	0.87
	J	0.073	0.089	0.115	0.146	0.181	0.492	0.137	0.226	0.412	0.561	0.66	0.488		J	0.075	0.092	0.118	0.147	0.181	0.491	0.138	0.226	0.411	0.558	0.666	0.49
	K	0.079	0.1	0.132	0.17	0.213	0.28	0.14	0.233	0.432	0.623	0.719	0.279		K	0.075	0.094	0.126	0.164	0.207	0.277	0.132	0.226	0.423	0.615	0.711	0.277
	L	0.074	0.097	0.118	0.153	0.19	0.158	0.123	0.203	0.372	0.514	0.638	0.157		L	0.071	0.092	0.115	0.15	0.186	0.155	0.123	0.199	0.367	0.509	0.635	0.152
	M	0.088	0.141	0.235	0.346	0.463	0.095	0.116	0.198	0.372	0.527	0.647	0.096		M	0.092	0.145	0.238	0.348	0.466	0.098	0.119	0.204	0.375	0.53	0.651	0.097
	N	0.094	0.134	0.22	0.312	0.411	0.068	0.11	0.182	0.356	0.484	0.595	0.07		N	0.099	0.141	0.226	0.322	0.418	0.074	0.116	0.189	0.362	0.49	0.612	0.073
	O	0.087	0.131	0.205	0.288	0.373	0.058	0.12	0.192	0.354	0.477	0.606	0.058		O	0.087	0.13	0.203	0.287	0.372	0.057	0.119	0.191	0.356	0.473	0.607	0.055
	P	0.085	0.124	0.188	0.274	0.344	0.038	0.114	0.176	0.33	0.448	0.528	0.034		P	0.082	0.117	0.183	0.269	0.337	0.034	0.109	0.171	0.324	0.444	0.52	0.033
	Forward Reading of Plate 3														Reverse Reading of Plate 3
		1	2	3	4	5	6	7	8	9	10	11	12			1	2	3	4	5	6	7	8	9	10	11	12
	Q	0.07	0.118	0.202	0.275	0.335	0.4	0.08	0.118	0.196	0.259	0.336	0.385		Q	0.121	0.208	0.279	0.345	0.313	0.405	0.086	0.122	0.206	0.265	0.343	0.404
	R	0.07	0.121	0.202	0.275	0.35	0.231	0.092	0.13	0.21	0.285	0.323	0.232		R	0.12	0.209	0.281	0.348	0.205	0.241	0.095	0.132	0.209	0.283	0.317	0.233
	S	0.093	0.148	0.243	0.316	0.407	0.142	0.103	0.146	0.232	0.31	0.377	0.141		S	0.141	0.228	0.309	0.4	0.118	0.135	0.098	0.137	0.222	0.314	0.369	0.128
	T	0.087	0.149	0.257	0.333	0.429	0.088	0.092	0.13	0.214	0.286	0.343	0.098		T	0.147	0.257	0.329	0.43	0.08	0.082	0.091	0.126	0.204	0.279	0.338	0.086
	U	0.085	0.17	0.303	0.402	0.542	0.059	0.118	0.189	0.352	0.443	0.526	0.068		U	0.171	0.308	0.406	0.535	0.067	0.063	0.124	0.185	0.354	0.45	0.532	0.063
	V	0.103	0.178	0.338	0.455	0.544	0.051	0.103	0.161	0.289	0.389	0.464	0.054		V	0.19	0.346	0.464	0.556	0.049	0.055	0.109	0.166	0.293	0.391	0.474	0.059
	W	0.158	0.267	0.445	0.555	0.672	0.049	0.14	0.213	0.343	0.438	0.492	0.051		W	0.264	0.446	0.557	0.669	0.037	0.046	0.141	0.207	0.342	0.44	0.493	0.046
	X	0.137	0.253	0.403	0.557	0.604	0.039	0.119	0.179	0.321	0.401	0.482	0.043		X	0.249	0.396	0.545	0.601	0.034	0.033	0.114	0.169	0.315	0.393	0.477	0.039
Parameters 1	Plate 1					Plate 2					Plate 3
	A1-B5	300 mM Kpi + 10 mM GB (5 hr)				I1-J5	50 mM Kpi + 0 mM GB (5 hr)				Q1-R5	300 mM Kpi + 200 mM GB (0 hr)
Red = Not	C1-D5	300 mM Kpi + 0 mM GB (5 hr)				K1-L5	50 mM Kpi + 200 mM GB (5 hr)				S1-T5	300 mM Kpi + 0 mM GB (0 hr)
analyzed here	E1-F5	300 mM Kpi + 10 mM GB (3 hr)				M1-N5	50 mM Kpi + 0 mM GB (3 hr)				U1-V5	50 mM Kpi + 200 mM GB (0 hr)
	G1-H5	300 mM Kpi + 0 mM GB (3 hr)				O1-P5	50 mM Kpi + 200 mM GB (3 hr)				W1-X5	50 mM Kpi + 0 mM GB (0 hr)
	A7-B11	300 mM Kpi + 10 mM GB (1 hr)				I7-J11	50 mM Kpi + 0 mM GB (1 hr)				Q7-R11	300 mM Kpi + 200 mM GB (1 hr)
	C7-D11	300 mM Kpi + 0 mM GB (1 hr)				K7-L11	50 mM Kpi + 200 mM GB (1 hr)				S7-T11	300 mM Kpi + 0 mM GB (1 hr)
	E7-F11	300 mM Kpi + 10 mM GB (0 hr)				M7-N11	50 mM Kpi + 0 mM GB (0 hr)				U7-V11	50 mM Kpi + 200 mM GB (1 hr)
	G7-H11	300 mM Kpi + 0 mM GB (0 hr)				O7-P11	50 mM Kpi + 200 mM GB (0 hr)				W7-X11	50 mM Kpi + 0 mM GB (1 hr)
	A6-H6	Calibration curve				I6-P6	Calibration curve				Q6-X6	Calibration curve
	A12-H12	Calibration curve				I12-P12	Calibration curve				Q12-X12	Calibration curve
	Timepoints = 0.5, 1, 2, 3, 4 min
	Calibration curve = 12.5, 6.25, 3.13, 1.56, 0.78, 0.39, 0.20, 0 nmol citrulline
Averaging & St. Dev.	Time (min)	P1, G7-H11		P2, M7-N11		P3, S1-T5		P3, W1-X5			Citrulline (nmol)	P1		P2		P3
	0.5	0.089	0.00541603	0.11525	0.00377492	0.117	0.0313688	0.202	0.063807		12.5	0.8725	0.0185921	0.87675	0.0165202	0.3985	0.00925563
Red = excluded	1	0.1225	0.00768115	0.19325	0.00970824	0.1955	0.0555488	0.3405	0.0953397		6.25	0.491	0.00294392	0.49025	0.00170783	0.23425	0.00457347
from fitting	2	0.1815	0.00723418	0.36625	0.00880814	0.2845	0.041065	0.4875	0.0754608		3.125	0.27875	0.00275379	0.27825	0.0015	0.1365	0.00645497
	3	0.22475	0.00853913	0.50775	0.024116	0.36975	0.0541133	0.5955	0.053401		1.5625	0.15575	0.00492443	0.1555	0.00264575	0.0885	0.00680686
	4	0.29475	0.0134009	0.62625	0.0272198	0.2585	0.185045	0.33675	0.348962		0.78125	0.09575	0.0015	0.0965	0.00129099	0.06325	0.00368556
											0.390625	0.0715	0.00129099	0.07125	0.00275379	0.05475	0.00330404
											0.195312	0.057	0.00182574	0.057	0.00141421	0.048	0.00244949
											0	0.035	0.00258199	0.03475	0.00221736	0.0385	0.00412311
Fitting
Unit: AU x min-1
Unit: AU x nmol-1
Parameters 2	Plate 1, Plate 2:		0.000241	mg ArcB		Reaction volume:		0.05	ml
	Plate 3:		0.000367	mg ArcB
Results		P1, G7-H11	P2, M7-N11	P3, S1-T5	P3, W1-X5
		= 300 mM Kpi	= 50 mM Kpi	= 300 mM Kpi	= 50 mM Kpi			P1	P2	P3
	Slope	0.063	0.144	0.095	0.152		Slope	0.066	0.066	0.029
	S.E.	0.007	0.007	0.008	0.022		S.E.	0.001	0.001	0.0004
Calculations	300 Kpi (1)	50 Kpi (1)	300 Kpi (2)	50 Kpi (2)
Activity (nmol x min-1 x mg-1)	79215.4	181064	178521	285634
Activity (µmol x min-1 x mg-1)	79.2154	181.064	178.521	285.634
Averaging	300 Kpi	50 Kpi
Activity (µmol x min-1 x mg-1)	128.868	233.349
St. Dev.	49.6529	52.285

## Sheet: Figure 6b - ArcC
Raw Data		Experiment 1 - 50 mM KPi						Experiment 2 - 50 mM KPi						Experiment 1 - 300 mM KPi						Experiment 2 - 300 mM KPi
		PercevalHR			Pyranine			PercevalHR			Pyranine			PercevalHR			Pyranine			PercevalHR			Pyranine
	Time (min)	430 nm	500 nm		405 nm	450 nm		430 nm	500 nm		405 nm	450 nm		430 nm	500 nm		405 nm	450 nm		430 nm	500 nm		405 nm	450 nm
Excitation intensities	-5.25	1053.31	376.706		8774.99	3998.68		1147.28	374.543		7923.94	3498.93		1290.11	406.296		7859.89	5772.83		1065.03	395.477		6500.92	4460.04
	-5	985.857	384.073		8779.56	3996.64		1034.67	367.859		7950.38	3553.1		1184.32	419.956		7844.67	5828.55		1018.92	394.727		6429	4489.2
	-4.75	943.934	383.017		8756.82	3998.83		971.443	375.577		7932.29	3550.58		1101.47	418.595		7805.15	5860.79		977.395	401.138		6475.66	4549.56
	-4.5	917.725	390.19		8748.37	4018.83		937.339	376.835		7928.46	3577.53		1041.19	422.871		7803.97	5894.72		970.634	400.795		6445.88	4542.64
	-4.25	894.457	392.707		8752.66	4035.4		904.231	376.841		7871.35	3591.57		1010.59	423.526		7790.93	5951.15		947.885	399.969		6409.61	4593.62
	-4	884.573	393.823		8766.04	4041.42		893.571	376.511		7914.57	3594.3		979.535	427.998		7787.38	5940.97		942.775	401.907		6426.24	4571.73
	-3.75	866.312	391.355		8740.23	4007.77		884.915	377.262		7920.33	3589.24		959.58	428.304		7750.13	5944.75		916.486	406.848		6423.33	4581.16
	-3.5	854.462	397.703		8715.86	3992.66		858.234	384.629		7900.44	3611.82		947.201	435.99		7761.18	5955.86		914	405.596		6432.34	4626.22
	-3.25	856.507	396.924		8722.99	4011.96		865.807	385.22		7910.72	3622.59		931.114	431.889		7747.27	5939.17		917.885	410.442		6447.45	4611.37
	-3	841.674	398.808		8728.48	4011.12		841.782	382.264		7881.06	3612.77		921.402	436.172		7753.46	5983.68		901.092	406.04		6444.59	4632.13
	-2.75	839.215	399.124		8704.65	4028.26		846.916	390.267		7910.85	3615.21		916.988	439.859		7735.62	5969.83		896.58	409.547		6431.86	4636.5
	-2.5	828.73	396.134		8663.26	4002.85		829.018	385.651		7909.13	3623.81		908.45	439.309		7748.98	5984.4		898.638	399.221		6453.38	4655.36
	-2.25	834.898	392.774		8677.17	4003.21		836.647	387.016		7959.19	3639.78		898.226	435.271		7757.89	5988.04		892.653	405.976		6553.18	4723.5
	-2	826.792	399.772		8665.42	4002.06		834.411	385.948		7879.73	3634.74		896.064	441.155		7771.54	5986.43		867.501	403.291		6522.64	4704.42
	-1.75	819.083	402.713		8701.77	4009.37		821.996	384.881		7940.6	3642.06		887.387	433.35		7769.09	5968.38		874.833	403.501		6480.79	4654.91
	-1.5	823.179	401.603		8644.87	3993.51		820.253	389.936		7920.71	3631.26		895.012	438.622		7726.08	5994.77		875.975	399.735		6433.86	4681.77
	-1.25	830.274	396.755		8657.67	4004.88		817.106	387.914		7852.67	3601.14		882.425	438.111		7760.69	6013.44		883.511	407.96		6449.46	4628.98
	-1	819.326	399.158		8627.01	3990.47		821.068	385.955		7819.05	3599.24		888.437	430.685		7767.33	6006.36		873.675	409.628		6436.38	4666.72
	-0.75	818.683	392.472		8649.44	3983.29		817.827	390.31		7770.2	3578.68		883.536	444.909		7775.45	6003.23		877.053	404.953		6448.46	4675.17
	-0.5	818.515	392.255		8609.78	3979.15		803.895	380.009		7760.58	3566.39		873.917	441.03		7757.93	5982.07		867.257	403.221		6453.41	4659.01
	-0.25	807.796	391.081		8643.14	3985.52		805.563	384.24		7770.02	3566.75		879.648	431.659		7730.79	6000.15		871.221	399.188		6435.05	4662.39
	0	744.8	485.536		8326.24	4154.76		745.787	555.766		7649.5	4153.23		691.927	327.797		7647.92	5924.46		825.453	377.825		6406.71	4580.13
	0.25	713.701	525.665		8276.52	4188.66		704.296	589.6		7625.75	4228.88		662.839	320.175		7686.15	5909.01		793.583	369.544		6337.37	4573.86
	0.5	710.662	560.245		8250.25	4267.8		697.095	646.84		7592.97	4278.67		659.544	326.991		7631.07	5911.04		793.372	367.069		6335.6	4608.76
	0.75	697.63	608.151		8199.69	4298.35		678.563	702.417		7576.87	4344.55		650.544	328.124		7652.19	5919.72		785.537	370.167		6338.7	4612.68
	1	692.134	644.558		8171.64	4354.42		670.238	743.456		7550.04	4384.23		652.966	326.96		7647.98	5926.91		779.945	375.702		6366.25	4622.34
	1.25	680.4	685.539		8182.8	4400.36		656.736	787.04		7538.17	4434.16		651.343	333.376		7638.87	5913.01		775.972	371.328		6382.72	4643.38
	1.5	681.933	727.026		8147.89	4418.89		656.149	826.578		7508.05	4460.21		650.575	328.478		7658.67	5935.82		774.565	375.435		6385.53	4645.01
	1.75	661.815	748.281		8126.18	4461.4		639.692	867.401		7524.28	4506.98		644.223	337.121		7623.14	5916.06		782.809	381.019		6403.42	4666.08
	2	661.025	785.758		8118.1	4486.88		628.293	889.266		7508.44	4533.78		645.936	332.42		7652.11	5904.28		780.519	382.29		6397.08	4662.15
	2.25	652.609	811.363		8080.32	4522.72		621.199	910.45		7493.14	4527.38		654.189	335.565		7631.06	5920.04		773.22	382.338		6390.25	4671.62
	2.5	645.095	844.567		8043.45	4549.17		616.519	939.797		7517.77	4570.18		641.175	340.039		7642.16	5939.18		774.534	390.162		6400.42	4675.13
	2.75	644.487	868.963		8045.02	4606.18		614.075	974.985		7515.45	4599.37		644.856	345.314		7639.08	5930.56		775.255	387.075		6415.75	4672.35
	3	641.771	896.09		8036.06	4616.26		616.074	1004.43		7555.12	4661.46		643.918	345.606		7653.67	5953.16		767.999	384.038		6395.29	4671.71
	3.25	633.25	914.704		8043.77	4644.76		604.407	1021.81		7551.96	4684.28		641.777	345.185		7629.01	5915.82		764.993	390.406		6403.15	4672.95
	3.5	634.792	940.634		8015.6	4660.14		597.141	1037.79		7552.43	4695.27		643.034	341.523		7606.8	5957.96		760.395	393.234		6388.1	4682.85
	3.75	628.771	970.217		7994.96	4694.36		595.856	1055.5		7558.25	4734.26		640.161	340.929		7610.36	5907.74		764.071	388.017		6392.4	4685.16
	4	619.638	980.119		7980.95	4734.66		585.633	1072.05		7545.88	4707.8		636.462	339.217		7593.41	5932.81		761.313	390.123		6397.79	4719.22
	4.25	623.875	991.344		7973.37	4736.64		582.526	1081.64		7532.63	4716.71		642.483	348.642		7625.73	5940.67		754.566	389.453		6394.17	4692.19
	4.5	612.362	1010.01		7969.66	4757.64		589.392	1105.68		7526.81	4719.53		639.854	347.664		7604.57	5938.73		762.959	394.143		6406.76	4691.92
	4.75	606.755	1020.09		7988.61	4757.69		581.489	1107.18		7507.14	4723.97		640.482	349.258		7595.58	5935.55		762.448	393.12		6383.86	4702.33
	5	607.286	1029.54		7999.03	4783.65		576.592	1117.18		7505.06	4725.76		645.17	351.585		7616.08	5941.91		765.534	400.085		6402.7	4691.69
	5.25	606.242	1051.26		7938.06	4810.02		567.319	1123.66		7491.03	4730.35		638.114	360.812		7590.29	5926.46		765.26	398.496		6391.59	4704.23
	5.5	601.111	1062.9		7925.53	4818.39		570.726	1129.02		7491.63	4730.95		642.438	354.32		7607.09	5913.12		761.308	399.108		6395.63	4697.69
	5.75	597.804	1057.87		7949.26	4823.66		569.738	1144.75		7467.67	4728.89		635.119	359.598		7571.56	5938.27		760.466	407.857		6378.38	4701.21
	6	595.751	1074.48		7934.03	4841.61		561.077	1151.44		7496.29	4743.96		638.596	353.509		7606.32	5913.45		754.253	402.992		6392.89	4705.02
	6.25	591.509	1077.15		7926.54	4851.01		558.752	1165.25		7498.39	4772.04		636.665	357.26		7579.91	5938.52		761.518	404.881		6397.03	4699.03
	6.5	588.081	1097.29		7905.2	4858.2		556.727	1155.11		7481.24	4773.02		634.938	358.69		7568.9	5919.85		766.751	416.567		6352.13	4720.82
	6.75	586.998	1108.81		7899.9	4868.32		554.665	1165.84		7510.12	4777.09		625.422	358.881		7599.3	5917.68		756.362	411.213		6353.7	4715.25
	7	587.634	1112.72		7902.95	4883.78		550.648	1169.77		7472.91	4786.37		627.584	357.995		7584.71	5954.84		763.554	411.947		6363.24	4697.71
	7.25	583.742	1116.78		7919.67	4889.28		548.472	1168.48		7496	4813.09		639.446	360.218		7589.33	5909.3		758.356	418.686		6375.02	4693.42
	7.5	574.493	1136.98		7856.1	4898.75		543.351	1175.6		7488.78	4810.65		629.916	361.098		7575.95	5904.97		765.367	418.394		6373.4	4693.46
	7.75	583.212	1126.55		7884.9	4907.79		551.178	1181.09		7491.69	4809.96		637.393	368.914		7553.96	5940.62		760.805	412.107		6358.16	4709.46
	8	579.867	1150.95		7887.75	4920.73		544.571	1181.34		7494.12	4809.3		639.458	360.873		7580.41	5934.13		756.771	424.43		6340.44	4698.73
	8.25	578.833	1146.78		7862.97	4910.36		544.307	1195.53		7510.88	4812.17		632.985	371.117		7561.1	5948.21		768.586	421.983		6340.57	4683.03
	8.5	577.064	1152.1		7874.08	4937.42		544.131	1202.11		7482.12	4844.46		631.383	368.206		7556.24	5937.92		766.861	424.967		6320.71	4690.79
		Experiment 1 - 50 mM KPi			Experiment 2 - 50 mM KPi			Experiment 1 - 300 mM KPi			Experiment 2 - 300 mM KPi
		Perceval HR	Pyranine		Perceval HR	Pyranine		Perceval HR	Pyranine		Perceval HR	Pyranine
Calculations	Time (min)	500/430	405/450		500/430	405/450		500/430	405/450		500/430	405/450
Excitation ratios	-5.25	0.35764	2.19447		0.326462	2.26468		0.314931	1.36153		0.371329	1.45759
PercevalHR: 500 nm / 430 nm	-5	0.389583	2.19674		0.355533	2.23759		0.354597	1.3459		0.387397	1.4321
Pyranine: 405 nm / 450 nm	-4.75	0.405767	2.18985		0.386618	2.23408		0.380033	1.33176		0.410415	1.42336
	-4.5	0.425171	2.17685		0.402026	2.21618		0.406142	1.32389		0.412921	1.41897
	-4.25	0.439045	2.16897		0.416753	2.19162		0.419088	1.30915		0.421959	1.39533
	-4	0.445213	2.16905		0.421355	2.20198		0.43694	1.31079		0.426302	1.40565
	-3.75	0.451748	2.18082		0.426326	2.20669		0.446345	1.30369		0.443922	1.40212
	-3.5	0.465443	2.18297		0.448163	2.18738		0.460293	1.30312		0.443759	1.39041
	-3.25	0.463422	2.17425		0.444926	2.18372		0.463841	1.30444		0.447161	1.39816
	-3	0.473827	2.17607		0.454113	2.18145		0.473379	1.29577		0.450609	1.39128
	-2.75	0.475592	2.1609		0.46081	2.18821		0.479678	1.29579		0.456788	1.38722
	-2.5	0.478001	2.16427		0.46519	2.18255		0.483581	1.29486		0.444251	1.38623
	-2.25	0.470445	2.16755		0.46258	2.18672		0.48459	1.29556		0.454797	1.38736
	-2	0.483522	2.16524		0.462539	2.16789		0.492325	1.29819		0.464888	1.38649
	-1.75	0.491663	2.17036		0.468227	2.18025		0.488344	1.30171		0.461232	1.39225
	-1.5	0.487868	2.16473		0.475385	2.18126		0.490074	1.2888		0.456332	1.37424
	-1.25	0.47786	2.16178		0.474741	2.18061		0.496485	1.29056		0.461749	1.39328
	-1	0.487178	2.1619		0.470065	2.17242		0.484767	1.29318		0.468856	1.37921
	-0.75	0.479394	2.17143		0.477253	2.17125		0.503555	1.29521		0.46172	1.3793
	-0.5	0.479228	2.16372		0.47271	2.17603		0.504659	1.29686		0.464938	1.38515
	-0.25	0.484133	2.16864		0.476983	2.17846		0.490718	1.28843		0.458194	1.3802
	0	0.651901	2.00402		0.745207	1.84182		0.473745	1.29091		0.457718	1.39881
	0.25	0.736534	1.97594		0.837148	1.80326		0.483036	1.30075		0.465665	1.38556
	0.5	0.788342	1.93314		0.927908	1.77461		0.495783	1.29099		0.462669	1.37469
	0.75	0.871739	1.90764		1.03515	1.74399		0.504384	1.29266		0.471228	1.37419
	1	0.931262	1.87663		1.10924	1.72209		0.500731	1.29038		0.481703	1.37728
	1.25	1.00755	1.85958		1.19841	1.70002		0.511829	1.29188		0.478533	1.37458
	1.5	1.06613	1.84388		1.25974	1.68334		0.504904	1.29025		0.484704	1.37471
	1.75	1.13065	1.82144		1.35597	1.66947		0.523299	1.28855		0.486733	1.37233
	2	1.1887	1.8093		1.41537	1.65611		0.514633	1.29603		0.489789	1.37213
	2.25	1.24326	1.78661		1.46563	1.65507		0.512948	1.28902		0.494475	1.36789
	2.5	1.30921	1.76811		1.52436	1.64496		0.530337	1.28674		0.503738	1.36904
	2.75	1.3483	1.74657		1.58773	1.63402		0.53549	1.28809		0.499287	1.37313
	3	1.39628	1.74082		1.63037	1.62076		0.536724	1.28565		0.50005	1.36894
	3.25	1.44446	1.73179		1.6906	1.61219		0.537858	1.28959		0.510339	1.37026
	3.5	1.4818	1.72003		1.73793	1.60852		0.531112	1.27675		0.517144	1.36415
	3.75	1.54304	1.7031		1.7714	1.5965		0.532568	1.2882		0.507828	1.36439
	4	1.58176	1.68564		1.83058	1.60285		0.532973	1.2799		0.512434	1.35569
	4.25	1.58901	1.68334		1.85681	1.59701		0.542648	1.28365		0.516128	1.36273
	4.5	1.64937	1.67513		1.87597	1.59482		0.543349	1.2805		0.516598	1.36549
	4.75	1.68122	1.67909		1.90404	1.58916		0.545305	1.27968		0.515602	1.3576
	5	1.69531	1.67216		1.93756	1.58812		0.544949	1.28176		0.522622	1.36469
	5.25	1.73406	1.65032		1.98065	1.58361		0.565435	1.28075		0.520733	1.35869
	5.5	1.76823	1.64485		1.97822	1.58354		0.551524	1.28648		0.52424	1.36144
	5.75	1.76959	1.64797		2.00926	1.57916		0.56619	1.27504		0.536325	1.35675
	6	1.80357	1.63872		2.0522	1.58018		0.553572	1.28627		0.534293	1.35874
	6.25	1.82102	1.634		2.08545	1.57132		0.561143	1.2764		0.531676	1.36135
	6.5	1.86588	1.62719		2.07482	1.5674		0.564921	1.27856		0.543288	1.34556
	6.75	1.88895	1.62272		2.10188	1.57211		0.573822	1.28417		0.543672	1.34748
	7	1.89356	1.6182		2.12435	1.56129		0.570434	1.27371		0.539513	1.35454
	7.25	1.91314	1.6198		2.13043	1.55742		0.563328	1.2843		0.552097	1.35829
	7.5	1.9791	1.60369		2.16361	1.55671		0.573248	1.28298		0.546658	1.35793
	7.75	1.93163	1.60661		2.14285	1.55754		0.578786	1.27158		0.541672	1.35008
	8	1.98485	1.60296		2.1693	1.55826		0.564342	1.27743		0.560843	1.34939
	8.25	1.98119	1.6013		2.19643	1.56081		0.586297	1.27116		0.549038	1.35395
	8.5	1.99649	1.59478		2.20923	1.54447		0.583174	1.27254		0.554164	1.34747
Parameters 1		[ATP]+[ADP]:		5	mM
																		pH calibrations
		Experiment 1 - 50 mM KPi				Experiment 2 - 50 mM KPi				Experiment 1 - 300 mM KPi				Experiment 2 - 300 mM KPi
pH values calculated from Pyranine excitation ratio	Time (min)	pH	ATP/ADP ratio	[ATP]		pH	ATP/ADP ratio	[ATP]		pH	ATP/ADP ratio	[ATP]		pH	ATP/ADP ratio	[ATP]
	-5.25	6.96916	-0.144304	-0.843197		6.95304	-0.206834	-1.30385		6.93734	-0.674669	-10.369		6.89916	-0.120433	-0.684617
	-5	6.96863	-0.0438572	-0.229344		6.95919	-0.130189	-0.748375		6.94387	-0.460821	-4.27335		6.90898	-0.0562984	-0.298285
	-4.75	6.97024	0.00446056	0.0222038		6.95999	-0.0333175	-0.172329		6.94986	-0.326713	-2.42625		6.9124	0.0993755	0.451964
ATP/ADP from pH and PercevalHR excitation ratio	-4.5	6.9733	0.060653	0.285923		6.96411	0.00721613	0.0358221		6.95323	-0.170608	-1.02851		6.91412	0.108055	0.487589
	-4.25	6.97516	0.102301	0.464033		6.96983	0.0416102	0.19974		6.95961	-0.117355	-0.664793		6.92354	0.118553	0.52994
	-4	6.97514	0.12335	0.549027		6.96741	0.0632222	0.297314		6.95889	0.0114786	0.0567419		6.91941	0.179363	0.760424
[ATP] from ATP/ADP	-3.75	6.97236	0.15377	0.666379		6.96631	0.0829257	0.382878		6.96199	0.0600673	0.283319		6.92081	0.312158	1.18948
	-3.5	6.97186	0.203568	0.845687		6.97082	0.145685	0.635798		6.96224	0.160407	0.691167		6.92552	0.277996	1.08762
	-3.25	6.97391	0.190234	0.799145		6.97168	0.132029	0.583153		6.96167	0.190625	0.800524		6.9224	0.327654	1.23396
	-3	6.97348	0.228687	0.930614		6.97222	0.162452	0.698749		6.96548	0.237005	0.957978		6.92517	0.336392	1.25858
	-2.75	6.97708	0.223948	0.914858		6.97063	0.190743	0.800943		6.96547	0.284962	1.10884		6.92681	0.375726	1.36556
	-2.5	6.97628	0.235069	0.951644		6.97196	0.202366	0.841533		6.96588	0.312133	1.18941		6.92722	0.270282	1.06386
	-2.25	6.9755	0.210408	0.869162		6.97098	0.196002	0.819406		6.96557	0.322096	1.21813		6.92676	0.359609	1.32247
	-2	6.97605	0.255752	1.01832		6.97542	0.182669	0.772274		6.96441	0.390891	1.40518		6.92711	0.441483	1.53135
	-1.75	6.97483	0.289498	1.12252		6.9725	0.211589	0.873188		6.96286	0.370633	1.35205		6.92478	0.427921	1.49841
	-1.5	6.97617	0.271215	1.06675		6.97226	0.238107	0.961575		6.96856	0.343452	1.27824		6.9321	0.333976	1.25181
	-1.25	6.97687	0.232725	0.943944		6.97241	0.235299	0.952396		6.96778	0.399196	1.42652		6.92436	0.435397	1.51664
	-1	6.97684	0.266541	1.05224		6.97435	0.212546	0.876444		6.96662	0.316093	1.20088		6.93007	0.452813	1.5584
	-0.75	6.97458	0.245396	0.985212		6.97462	0.237511	0.95963		6.96572	0.470894	1.60071		6.93003	0.393254	1.41128
	-0.5	6.97641	0.239079	0.964746		6.97349	0.224636	0.917155		6.96499	0.485352	1.63379		6.92765	0.437822	1.52252
	-0.25	6.97524	0.260534	1.03343		6.97292	0.241848	0.973741		6.96873	0.347279	1.28882		6.92966	0.366721	1.34161
Data in black squares - used in rate calculations	0	7.01605	0.760901	2.16055		7.06024	0.934062	2.41477		6.96763	0.225332	0.919473		6.92214	0.417765	1.47332
	0.25	7.0234	1.105	2.6247		7.07142	1.28426	2.81111		6.96328	0.326099	1.22954		6.92748	0.445237	1.54036
	0.5	7.03483	1.28874	2.8154		7.07991	1.68787	3.13979		6.96759	0.395047	1.41589		6.93192	0.387356	1.39602
	0.75	7.04178	1.68983	3.14115		7.08916	2.24156	3.45753		6.96685	0.469079	1.59651		6.93212	0.45739	1.56921
	1	7.05038	1.97287	3.31812		7.0959	2.6745	3.63927		6.96786	0.432271	1.50904		6.93086	0.55691	1.78851
	1.25	7.05519	2.43808	3.5457		7.10279	3.2861	3.83344		6.9672	0.526884	1.72536		6.93196	0.520857	1.71238
	1.5	7.05965	2.83012	3.69456		7.10807	3.75564	3.94862		6.96792	0.465208	1.58751		6.93191	0.57471	1.82481
	1.75	7.06611	3.28714	3.83372		7.11251	4.70333	4.12332		6.96867	0.610134	1.89467		6.93288	0.584657	1.84474
	2	7.06965	3.78782	3.95568		7.11683	5.35538	4.21326		6.96536	0.564335	1.80375		6.93297	0.610794	1.89594
	2.25	7.07633	4.24195	4.04616		7.11717	6.09884	4.29566		6.96846	0.52624	1.72397		6.93471	0.637919	1.94735
	2.5	7.08185	4.91945	4.15533		7.12046	6.99825	4.37486		6.96948	0.662815	1.99305		6.93424	0.724831	2.10117
	2.75	7.08837	5.2705	4.20262		7.12406	8.1503	4.45357		6.96888	0.711801	2.0791		6.93256	0.69884	2.05681
	3	7.09013	5.94379	4.27993		7.12846	8.93321	4.49664		6.96996	0.713254	2.08158		6.93428	0.691216	2.04355
	3.25	7.0929	6.67832	4.34882		7.13132	10.4735	4.56421		6.96821	0.737912	2.12298		6.93374	0.78959	2.20606
	3.5	7.09654	7.25	4.39394		7.13255	12.0583	4.6171		6.97395	0.632772	1.93772		6.93626	0.830372	2.26832
	3.75	7.10182	8.35309	4.46542		7.13661	13.0152	4.64324		6.96883	0.687186	2.03649		6.93616	0.745576	2.13562
	4	7.10734	9.01276	4.50064		7.13447	16.4873	4.71408		6.97253	0.659962	1.98788		6.93977	0.756274	2.15306
	4.25	7.10807	9.16277	4.50801		7.13644	17.9164	4.73568		6.97086	0.756805	2.15392		6.93685	0.815711	2.24626
	4.5	7.11069	10.8418	4.57777		7.13718	19.2463	4.75304		6.97226	0.750823	2.1442		6.93571	0.830228	2.2681
	4.75	7.10943	12.1817	4.62069		7.13911	21.2739	4.77552		6.97264	0.764575	2.16646		6.93898	0.792082	2.20995
	5	7.11165	12.5389	4.63069		7.13947	24.8788	4.80679		6.9717	0.76952	2.17438		6.93604	0.883729	2.34569
	5.25	7.11871	13.4692	4.65444		7.14101	30.7543	4.84254		6.97216	0.947906	2.43314		6.93852	0.843518	2.28779
	5.5	7.1205	15.0009	4.68752		7.14103	30.3021	4.84027		6.9696	0.845881	2.29127		6.93738	0.886712	2.34989
	5.75	7.11948	15.2348	4.69202		7.14254	35.7913	4.8641		6.97472	0.930998	2.41067		6.93933	0.983824	2.47962
	6	7.12251	16.8531	4.71994		7.14219	50.0651	4.90209		6.96969	0.863358	2.31667		6.9385	0.972074	2.4646
	6.25	7.12407	17.7878	4.73387		7.14524	63.1396	4.92205		6.97411	0.891151	2.35611		6.93742	0.957147	2.44526
	6.5	7.12632	21.0599	4.77334		7.1466	54.4446	4.90982		6.97313	0.934142	2.41487		6.94402	1.00621	2.50773
	6.75	7.1278	23.0392	4.79201		7.14497	77.2831	4.93613		6.97062	1.03994	2.54894		6.94321	1.01769	2.52191
	7	7.12931	23.0801	4.79236		7.14872	89.5861	4.9448		6.97532	0.963912	2.45406		6.94025	1.00584	2.50728
	7.25	7.12878	25.693	4.81268		7.15007	92.0803	4.94628		6.97057	0.943486	2.4273		6.93869	1.14562	2.66967
	7.5	7.13418	34.5175	4.85922		7.15032	175.008	4.97159		6.97116	1.02943	2.53626		6.93884	1.08973	2.60735
	7.75	7.1332	26.5039	4.81821		7.15003	113.099	4.95618		6.97628	1.03155	2.53883		6.94212	1.00885	2.51101
	8	7.13443	35.6897	4.86372		7.14978	218.999	4.97727		6.97365	0.924176	2.40148		6.94241	1.19596	2.72309
	8.25	7.13499	34.4536	4.85897		7.14889	39847.2	4.99987		6.97647	1.09991	2.61895		6.9405	1.09682	2.61544
	8.5	7.1372	36.5351	4.86679		7.15463	1155.32	4.99568		6.97585	1.0767	2.59234		6.94321	1.12061	2.64219
Parameters 2		Reaction volume:		120	µl		Protein/reaction:		0.000392	mg
Rate of ATP production					mM x min-1	nmol x min-1	nmol x min-1 x mg protein-1	µmol x min-1 x mg protein-1
		Experiment 1 - 50 mM KPi			1.13264	135.917	346728	346.728
		Experiment 2 - 50 mM KPi			1.23817	148.581	379033	379.033
		Experiment 1 - 300 mM KPi			0.618441	74.2129	189319	189.319
		Experiment 2 - 300 mM KPi			0.26369	31.6428	80721.5	80.7215
Average and stdev					50 mM Kpi	300 mM Kpi
				Average	362.88	135.02
				stdev	22.8431	76.7897
